# Supplementary material for: Current View on Genetic Relationships within the Bunyamwera Serological Group
Source: Viruses. 2022 May 25;14(6):1135. doi: 10.3390/v14061135 (PMC9227251; doi:10.3390/v14061135)
Supplement: Supplementary file 1 [file viruses-14-01135-s001.zip]

Archive with 2 entries (2 files):
- Table_S1.pdf
- Table_S2.xlsx
