# Supplementary material for: Current View on Genetic Relationships within the Bunyamwera Serological Group
Source: Viruses. 2022 May 25;14(6):1135. doi: 10.3390/v14061135 (PMC9227251; doi:10.3390/v14061135)
Supplement: Supplementary file 1 [file viruses-14-01135-s001.zip › Table_S2.xlsx]

## Sheet: Лист1
		1	2	3	4	5	7	9	10	11	23	24	25	26	27	6	8	12	13	17	14	19	47	48	49	50	51	52	15	16	20	45	46	18	22	28	29	30	31	32	33	34	35	43	54	60	21	42	40
		Anadyr LEIV-13395Mg	Batai BatNM/12	Batai Chittoor/IG-20217	Batai CVOV 41.3	Batai Italy-2009	Batai MM2222	Batai PV424	Batai UgMP-6830	Batai ZJ2014	Calovo 8020	Calovo JAn (MS3)	Calovo 134	Calovo 138-pool 468	Calovo 8040	Batai K10441	Batai MS50	Birao DakArB 2198	Bozo DakArB	Bunyamwera NC 001925.1	Bunyamwera 46A-122	Bunyamwera ArB 218	Ngari 9800521	Ngari 9800535	Ngari Adrar	Ngari Dakar D28542/4e	Ngari SUD-HKV141	Ngari SUD-HKV66	Lokern A 10391	Lokern FMS 4332	Santa Rosa M2-1493	Main Drain 72V2567	Main Drain R4680	Northway 0234	Shokwe SAAr 4042	Cache Valley 6V633	Cache Valley CK-102	Cache Valley MI80-1-450	Cache Valley MPB1-1551	Cache Valley R103016b	Cache Valley W308-67	Cache Valley W728-67	Cache Valley WI-03BS7669	Maguari CoAr 3363	Playas 75V5938	Tlacotalpan 61D240	Bunyamwera SFAbCrEq238	Maguari CbaAr 426	Maguari AG83-1746
1	Anadyr LEIV-13395Mg	100	90.3889	91.1042	90.7912	90.7912	91.1489	90.7912	90.9253	90.7465	90.7465	90.7465	90.8359	90.7465	90.7912	91.6853	80.8225	78.5427	80.152	81.5825	81.7613	81.1802	81.5825	81.4931	81.7166	81.5825	81.4931	81.6719	81.4931	81.2696	81.3143	81.3143	81.2696	83.2365	81.2249	83.3706	83.4153	83.46	83.46	83.46	83.3259	83.3259	83.3259	83.4153	83.46	83.2812	83.0577	83.0577	83.2812
2	Batai BatNM/12	90.3889	100	98.5695	96.1109	96.1109	98.7483	96	97.5414	99.4189	96.1109	96.1109	96.1109	96.1109	96.1556	92.7582	80.9566	78.0957	79.6156	81.1354	81.2696	80.7778	81.2696	81.1802	81.4037	81.2696	81.2249	81.4037	80.5096	80.2861	80.4649	80.3755	80.3755	82.4765	81.5825	82.6106	82.7	82.7447	82.7447	82.8789	82.6106	82.6553	82.6553	82.6553	82.7447	82.6106	82.8789	82.8789	83.013
3	Batai Chittoor/IG-20217	91.1042	98.5695	100	96.7367	96.6473	99.1954	96.6026	98.2119	98.9271	96.7367	96.7367	96.7367	96.7367	96.7814	93.2946	81.3143	78.7215	79.9732	81.6272	81.7613	81.359	81.7613	81.6719	81.8954	81.7613	81.7166	81.8954	81.1354	80.8672	81.0907	80.9566	80.9566	82.8342	82.0295	83.1471	83.2365	83.2812	83.2812	83.4153	83.1471	83.1918	83.1918	83.1918	83.2812	83.1471	83.1024	83.1024	83.2365
4	Batai CVOV 41.3	90.7912	96.1109	96.7367	100	99.7318	96.692	99.553	96.2897	96.4685	99.553	99.5977	99.553	99.553	99.5977	93.5181	81.1802	78.3192	79.4814	81.4037	81.5378	81.046	81.359	81.2696	81.4931	81.359	81.3143	81.4931	81.2696	81.046	81.2249	81.0013	81.0013	82.7	81.7166	82.8789	82.9683	83.013	83.013	83.1471	82.8789	82.9236	82.8789	82.9683	83.013	82.9236	82.6106	82.6106	82.8342
5	Batai Italy-2009	90.7912	96.1109	96.6473	99.7318	100	96.692	99.4636	96.2003	96.4685	99.4636	99.5083	99.4636	99.4636	99.5083	93.5181	81.1802	78.2745	79.5262	81.4931	81.6272	81.046	81.4484	81.359	81.5825	81.4484	81.4037	81.5825	81.2696	81.1354	81.2249	81.0907	81.0907	82.7	81.7166	82.9236	83.013	83.0577	83.0577	83.1918	82.9236	82.9683	82.9236	83.013	83.0577	82.9683	82.7	82.7	82.9236
7	Batai MM2222	91.1489	98.7483	99.1954	96.692	96.692	100	96.5579	98.1672	99.1059	96.692	96.692	96.7367	96.692	96.7367	93.5181	81.359	78.6768	80.1073	81.6272	81.7613	81.359	81.7613	81.6719	81.8954	81.7613	81.7166	81.8954	81.1354	80.8672	81.0907	80.9566	80.9566	82.9683	82.1189	83.1024	83.1918	83.2365	83.2365	83.3706	83.1024	83.1918	83.1471	83.1471	83.2365	83.1024	83.2812	83.2812	83.4153
9	Batai PV424	90.7912	96	96.6026	99.553	99.4636	96.5579	100	96.3344	96.3344	99.3742	99.4189	99.3742	99.3742	99.4189	93.5181	81.1354	78.3639	79.5709	81.4931	81.6272	81.1354	81.4484	81.359	81.5825	81.4484	81.4037	81.5825	81.4037	81.1802	81.359	81.1354	81.1354	82.7895	81.8507	82.8789	82.9683	83.013	83.013	83.1471	82.8789	82.9236	82.8789	82.9683	83.013	82.9236	82.6106	82.6106	82.8342
10	Batai UgMP-6830	90.9253	97.5414	98.2119	96.2897	96.2003	98.1672	96.3344	100	97.899	96.2897	96.2897	96.245	96.2897	96.3344	93.0264	81.3143	78.6321	79.8391	81.4484	81.4931	81.0907	81.4931	81.4037	81.6272	81.4931	81.4484	81.6272	81.0907	80.8225	81.046	80.9119	80.9119	82.7895	81.9848	82.8789	83.013	83.013	83.013	83.1471	82.8789	82.9236	82.9683	82.8789	83.013	82.8789	82.9683	82.9683	83.1024
11	Batai ZJ2014	90.7465	99.4189	98.9271	96.4685	96.4685	99.1059	96.3344	97.899	100	96.4685	96.4685	96.4685	96.4685	96.5132	93.2052	81.2249	78.4086	79.9732	81.4931	81.6272	81.1354	81.6272	81.5378	81.7613	81.6272	81.5825	81.7613	80.8672	80.6437	80.8225	80.7331	80.7331	82.8342	81.8954	82.8789	82.9683	83.013	83.013	83.1471	82.8789	82.9236	82.9236	82.9236	83.013	82.8789	83.2365	83.2365	83.3706
23	Calovo 8020	90.7465	96.1109	96.7367	99.553	99.4636	96.692	99.3742	96.2897	96.4685	100	99.4189	99.3742	99.9106	99.9453	93.4287	81.046	78.3192	79.5709	81.5378	81.6719	81.1802	81.4931	81.4037	81.6272	81.4931	81.4484	81.6272	81.3143	81.0907	81.2696	81.046	81.046	82.6553	81.6719	82.9236	83.013	83.0577	83.0577	83.1918	82.9236	82.9683	82.9236	83.013	83.0577	82.9683	82.6553	82.6553	82.8789
24	Calovo JAn (MS3)	90.7465	96.1109	96.7367	99.5977	99.5083	96.692	99.4189	96.2897	96.4685	99.4189	100	99.6871	99.4189	99.4636	93.3393	81.1354	78.2745	79.6603	81.4484	81.5825	81.0907	81.4037	81.3143	81.5378	81.4037	81.359	81.5378	81.1354	80.9566	81.0907	80.8672	80.8672	82.7	81.6272	82.9236	83.013	83.0577	83.0577	83.1918	82.9236	82.9683	82.9236	82.9236	83.0577	82.9683	82.6106	82.6106	82.8342
25	Calovo 134	90.8359	96.1109	96.7367	99.553	99.4636	96.7367	99.3742	96.245	96.4685	99.3742	99.6871	100	99.3742	99.4189	93.2946	81.0907	78.3192	79.5709	81.5378	81.6719	81.2249	81.4931	81.4037	81.6272	81.4931	81.4484	81.6272	81.2249	81.046	81.1802	80.9566	80.9566	82.7	81.6719	82.9683	83.0577	83.1024	83.1024	83.2365	82.9683	83.013	82.9683	82.9683	83.1024	83.013	82.7	82.7	82.9236
26	Calovo 138-pool 468	90.7465	96.1109	96.7367	99.553	99.4636	96.692	99.3742	96.2897	96.4685	99.9106	99.4189	99.3742	100	99.9453	93.4287	81.0907	78.3192	79.5262	81.4484	81.5825	81.0907	81.4037	81.3143	81.5378	81.4037	81.359	81.5378	81.359	81.1354	81.3143	81.0907	81.0907	82.7	81.5825	82.9683	83.0577	83.1024	83.1024	83.2365	82.9683	83.013	82.9683	83.0577	83.1024	83.013	82.7	82.7	82.9236
27	Calovo 8040	90.7912	96.1556	96.7814	99.5977	99.5083	96.7367	99.4189	96.3344	96.5132	99.9453	99.4636	99.4189	99.9453	100	93.4734	81.0907	78.3639	79.5262	81.4931	81.6272	81.1354	81.4484	81.359	81.5825	81.4484	81.4037	81.5825	81.359	81.1354	81.3143	81.0907	81.0907	82.7	81.6272	82.9683	83.0577	83.1024	83.1024	83.2365	82.9683	83.013	82.9683	83.0577	83.1024	83.013	82.7	82.7	82.9236
6	Batai K10441	91.6853	92.7582	93.2946	93.5181	93.5181	93.5181	93.5181	93.0264	93.2052	93.4287	93.3393	93.2946	93.4287	93.4734	100	81.0013	78.8556	80.4202	81.7613	81.8954	81.4037	81.8954	81.806	82.0295	81.8954	81.806	81.9848	81.1802	81.046	81.046	81.0907	81.046	82.9683	81.6272	83.3259	83.4153	83.46	83.46	83.5941	83.3259	83.3259	83.4153	83.5494	83.46	83.5494	83.3706	83.3706	83.5941
8	Batai MS50	80.8225	80.9566	81.3143	81.1802	81.1802	81.359	81.1354	81.3143	81.2249	81.046	81.1354	81.0907	81.0907	81.0907	81.0013	100	79.2132	80.1162	82.7525	82.8418	82.1716	82.7078	82.6631	82.7525	82.7078	82.7525	82.7525	79.4459	79.1778	79.3566	79.2672	79.2225	80.3843	81.8588	80.4736	80.4736	80.563	80.6077	80.6971	80.5183	80.6077	80.5183	80.2055	80.6077	80.3843	80.9651	80.9651	80.9651
12	Birao DakArB 2198	78.5427	78.0957	78.7215	78.3192	78.2745	78.6768	78.3639	78.6321	78.4086	78.3192	78.2745	78.3192	78.3192	78.3639	78.8556	79.2132	100	79.0791	82.7447	82.8342	82.0742	82.7895	82.7447	82.7895	82.7	82.6553	82.7	78.1851	77.9616	78.0063	77.9616	77.9169	79.0344	82.5659	79.7944	79.705	79.7944	79.8838	79.7497	79.7944	79.8838	79.8391	79.8391	79.8838	79.7944	78.8109	78.8109	78.9003
13	Bozo DakArB	80.152	79.6156	79.9732	79.4814	79.5262	80.1073	79.5709	79.8391	79.9732	79.5709	79.6603	79.5709	79.5262	79.5262	80.4202	80.1162	79.0791	100	83.1546	83.4227	82.8865	83.4674	83.378	83.4674	83.4227	83.378	83.4674	78.5523	78.2395	78.3735	78.2842	78.2842	79.1778	83.6908	78.9991	79.0438	79.0885	79.0885	79.0885	78.9097	78.9544	78.9991	78.9991	79.0885	78.9991	79.3119	79.3119	79.4459
17	Bunyamwera NC 001925.1	81.5825	81.1354	81.6272	81.4037	81.4931	81.6272	81.4931	81.4484	81.4931	81.5378	81.4484	81.5378	81.4484	81.4931	81.7613	82.7525	82.7447	83.1546	100	99.4638	98.5702	99.0617	98.9723	99.2404	99.3744	99.0617	99.151	81.1886	80.8311	81.0098	81.2332	81.1886	81.7248	91.1975	81.9482	81.9929	82.0375	82.0375	82.2163	81.9035	81.9482	81.9929	81.9482	82.0375	81.9482	81.9482	81.9482	81.9482
14	Bunyamwera 46A-122	81.7613	81.2696	81.7613	81.5378	81.6272	81.7613	81.6272	81.4931	81.6272	81.6719	81.5825	81.6719	81.5825	81.6272	81.8954	82.8418	82.8342	83.4227	99.4638	100	98.5702	99.0617	98.9723	99.2404	99.3744	98.9723	99.0617	81.2332	80.8758	81.0545	81.1886	81.1439	81.8141	91.2869	82.0375	82.0822	82.1269	82.1269	82.3056	81.9929	82.0375	82.0822	82.0375	82.1269	82.0375	81.9929	81.9929	81.9929
19	Bunyamwera ArB 218	81.1802	80.7778	81.359	81.046	81.046	81.359	81.1354	81.0907	81.1354	81.1802	81.0907	81.2249	81.0907	81.1354	81.4037	82.1716	82.0742	82.8865	98.5702	98.5702	100	98.2574	98.168	98.4361	98.5702	98.2574	98.3467	80.6077	80.2949	80.429	80.6077	80.563	81.3226	90.7507	81.412	81.4567	81.5013	81.5013	81.6801	81.3673	81.412	81.4567	81.412	81.5013	81.412	81.3226	81.3226	81.3226
47	Ngari 9800521	81.5825	81.2696	81.7613	81.359	81.4484	81.7613	81.4484	81.4931	81.6272	81.4931	81.4037	81.4931	81.4037	81.4484	81.8954	82.7078	82.7895	83.4674	99.0617	99.0617	98.2574	100	99.8213	99.6425	99.5979	99.2851	99.3744	81.1886	80.7417	81.0098	81.1439	81.0992	81.9035	91.1081	81.9929	82.0375	82.0822	82.0822	82.2609	81.9482	81.9929	82.0375	81.9929	82.0822	81.9929	81.8588	81.8588	81.8588
48	Ngari 9800535	81.4931	81.1802	81.6719	81.2696	81.359	81.6719	81.359	81.4037	81.5378	81.4037	81.3143	81.4037	81.3143	81.359	81.806	82.6631	82.7447	83.378	98.9723	98.9723	98.168	99.8213	100	99.5532	99.5085	99.1957	99.2851	81.1886	80.7417	81.0098	81.1439	81.0992	81.9035	90.9741	81.9929	82.0375	82.0822	82.0822	82.2609	81.9482	81.9929	82.0375	81.9929	82.0822	81.9929	81.8588	81.8588	81.8588
49	Ngari Adrar	81.7166	81.4037	81.8954	81.4931	81.5825	81.8954	81.5825	81.6272	81.7613	81.6272	81.5378	81.6272	81.5378	81.5825	82.0295	82.7525	82.7895	83.4674	99.2404	99.2404	98.4361	99.6425	99.5532	100	99.7766	99.4638	99.6425	81.1439	80.7864	80.9651	81.1886	81.1439	81.9482	91.1081	81.9929	82.0375	82.0822	82.0822	82.2609	81.9482	81.9929	82.0375	81.9929	82.0822	81.9929	82.0375	82.0375	82.0375
50	Ngari Dakar D28542/4e	81.5825	81.2696	81.7613	81.359	81.4484	81.7613	81.4484	81.4931	81.6272	81.4931	81.4037	81.4931	81.4037	81.4484	81.8954	82.7078	82.7	83.4227	99.3744	99.3744	98.5702	99.5979	99.5085	99.7766	100	99.5085	99.5979	81.0992	80.7417	80.9205	81.1439	81.0992	81.8588	91.0188	81.9482	81.9929	82.0375	82.0375	82.2163	81.9035	81.9482	81.9929	81.9482	82.0375	81.9482	81.9035	81.9035	81.9035
51	Ngari SUD-HKV141	81.4931	81.2249	81.7166	81.3143	81.4037	81.7166	81.4037	81.4484	81.5825	81.4484	81.359	81.4484	81.359	81.4037	81.806	82.7525	82.6553	83.378	99.0617	98.9723	98.2574	99.2851	99.1957	99.4638	99.5085	100	99.6425	81.1439	80.7864	80.9651	81.0992	81.1439	81.8588	91.1081	81.9035	81.9482	81.9929	81.9929	82.1716	81.8588	81.9035	81.9482	81.9035	81.9929	81.9035	81.7248	81.7248	81.8141
52	Ngari SUD-HKV66	81.6719	81.4037	81.8954	81.4931	81.5825	81.8954	81.5825	81.6272	81.7613	81.6272	81.5378	81.6272	81.5378	81.5825	81.9848	82.7525	82.7	83.4674	99.151	99.0617	98.3467	99.3744	99.2851	99.6425	99.5979	99.6425	100	81.2332	80.8758	81.0545	81.1886	81.2332	81.9929	91.2869	81.9929	82.0375	82.0822	82.0822	82.2609	81.9482	81.9929	82.0375	81.9929	82.0822	81.9929	81.9929	81.9929	82.0822
15	Lokern A 10391	81.4931	80.5096	81.1354	81.2696	81.2696	81.1354	81.4037	81.0907	80.8672	81.3143	81.1354	81.2249	81.359	81.359	81.1802	79.4459	78.1851	78.5523	81.1886	81.2332	80.6077	81.1886	81.1886	81.1439	81.0992	81.1439	81.2332	100	98.6595	99.4638	98.8382	98.9276	87.0867	81.0545	85.6122	85.6122	85.6568	85.7015	85.7462	85.5675	85.6568	85.7462	85.8356	85.7462	85.8356	86.2824	86.2824	86.3718
16	Lokern FMS 4332	81.2696	80.2861	80.8672	81.046	81.1354	80.8672	81.1802	80.8225	80.6437	81.0907	80.9566	81.046	81.1354	81.1354	81.046	79.1778	77.9616	78.2395	80.8311	80.8758	80.2949	80.7417	80.7417	80.7864	80.7417	80.7864	80.8758	98.6595	100	98.6595	99.1063	99.151	87.042	80.7417	85.4781	85.4781	85.5228	85.5675	85.6122	85.4334	85.5228	85.5228	85.7015	85.6122	85.7015	86.0143	86.0143	86.1037
20	Santa Rosa M2-1493	81.3143	80.4649	81.0907	81.2249	81.2249	81.0907	81.359	81.046	80.8225	81.2696	81.0907	81.1802	81.3143	81.3143	81.046	79.3566	78.0063	78.3735	81.0098	81.0545	80.429	81.0098	81.0098	80.9651	80.9205	80.9651	81.0545	99.4638	98.6595	100	98.8382	98.9276	86.9973	80.8758	85.4781	85.4781	85.5228	85.5675	85.6122	85.4334	85.5228	85.6122	85.7462	85.6122	85.7015	86.2824	86.2824	86.3718
45	Main Drain 72V2567	81.3143	80.3755	80.9566	81.0013	81.0907	80.9566	81.1354	80.9119	80.7331	81.046	80.8672	80.9566	81.0907	81.0907	81.0907	79.2672	77.9616	78.2842	81.2332	81.1886	80.6077	81.1439	81.1439	81.1886	81.1439	81.0992	81.1886	98.8382	99.1063	98.8382	100	99.866	87.2207	80.8758	85.7909	85.7909	85.8356	85.8803	85.9249	85.7462	85.8356	85.9249	86.0143	85.9249	86.0143	86.4611	86.4611	86.5505
46	Main Drain R4680	81.2696	80.3755	80.9566	81.0013	81.0907	80.9566	81.1354	80.9119	80.7331	81.046	80.8672	80.9566	81.0907	81.0907	81.046	79.2225	77.9169	78.2842	81.1886	81.1439	80.563	81.0992	81.0992	81.1439	81.0992	81.1439	81.2332	98.9276	99.151	98.9276	99.866	100	87.2654	80.9205	85.7462	85.7462	85.7909	85.8356	85.8803	85.7015	85.7909	85.8803	85.9696	85.8803	85.9696	86.4164	86.4164	86.5058
18	Northway 0234	83.2365	82.4765	82.8342	82.7	82.7	82.9683	82.7895	82.7895	82.8342	82.6553	82.7	82.7	82.7	82.7	82.9683	80.3843	79.0344	79.1778	81.7248	81.8141	81.3226	81.9035	81.9035	81.9482	81.8588	81.8588	81.9929	87.0867	87.042	86.9973	87.2207	87.2654	100	81.7248	88.3378	88.2038	88.2484	88.2038	88.2931	88.0697	88.2931	88.2038	88.0697	88.2484	88.4718	90.3932	90.3932	90.5719
22	Shokwe SAAr 4042	81.2249	81.5825	82.0295	81.7166	81.7166	82.1189	81.8507	81.9848	81.8954	81.6719	81.6272	81.6719	81.5825	81.6272	81.6272	81.8588	82.5659	83.6908	91.1975	91.2869	90.7507	91.1081	90.9741	91.1081	91.0188	91.1081	91.2869	81.0545	80.7417	80.8758	80.8758	80.9205	81.7248	100	81.3226	81.412	81.412	81.412	81.412	81.2779	81.412	81.412	81.4567	81.412	81.412	81.5013	81.5013	81.6354
28	Cache Valley 6V633	83.3706	82.6106	83.1471	82.8789	82.9236	83.1024	82.8789	82.8789	82.8789	82.9236	82.9236	82.9683	82.9683	82.9683	83.3259	80.4736	79.7944	78.9991	81.9482	82.0375	81.412	81.9929	81.9929	81.9929	81.9482	81.9035	81.9929	85.6122	85.4781	85.4781	85.7909	85.7462	88.3378	81.3226	100	99.5979	99.7766	99.8213	99.3744	99.6872	99.7319	99.6425	98.9723	99.7766	99.2404	88.1144	88.1144	88.2931
29	Cache Valley CK-102	83.4153	82.7	83.2365	82.9683	83.013	83.1918	82.9683	83.013	82.9683	83.013	83.013	83.0577	83.0577	83.0577	83.4153	80.4736	79.705	79.0438	81.9929	82.0822	81.4567	82.0375	82.0375	82.0375	81.9929	81.9482	82.0375	85.6122	85.4781	85.4781	85.7909	85.7462	88.2038	81.412	99.5979	100	99.7319	99.6872	99.4191	99.5532	99.5085	99.5979	98.7489	99.6425	99.017	88.025	88.025	88.2038
30	Cache Valley MI80-1-450	83.46	82.7447	83.2812	83.013	83.0577	83.2365	83.013	83.013	83.013	83.0577	83.0577	83.1024	83.1024	83.1024	83.46	80.563	79.7944	79.0885	82.0375	82.1269	81.5013	82.0822	82.0822	82.0822	82.0375	81.9929	82.0822	85.6568	85.5228	85.5228	85.8356	85.7909	88.2484	81.412	99.7766	99.7319	100	99.866	99.5085	99.7319	99.6872	99.6872	98.9276	99.8213	99.1957	88.1591	88.1591	88.3378
31	Cache Valley MPB1-1551	83.46	82.7447	83.2812	83.013	83.0577	83.2365	83.013	83.013	83.013	83.0577	83.0577	83.1024	83.1024	83.1024	83.46	80.6077	79.8838	79.0885	82.0375	82.1269	81.5013	82.0822	82.0822	82.0822	82.0375	81.9929	82.0822	85.7015	85.5675	85.5675	85.8803	85.8356	88.2038	81.412	99.8213	99.6872	99.866	100	99.4638	99.7766	99.7319	99.7319	98.9723	99.866	99.2404	88.1144	88.1144	88.2931
32	Cache Valley R103016b	83.46	82.8789	83.4153	83.1471	83.1918	83.3706	83.1471	83.1471	83.1471	83.1918	83.1918	83.2365	83.2365	83.2365	83.5941	80.6971	79.7497	79.0885	82.2163	82.3056	81.6801	82.2609	82.2609	82.2609	82.2163	82.1716	82.2609	85.7462	85.6122	85.6122	85.9249	85.8803	88.2931	81.412	99.3744	99.4191	99.5085	99.4638	100	99.4191	99.2851	99.3744	98.5702	99.4638	98.8382	88.0697	88.0697	88.2484
33	Cache Valley W308-67	83.3259	82.6106	83.1471	82.8789	82.9236	83.1024	82.8789	82.8789	82.8789	82.9236	82.9236	82.9683	82.9683	82.9683	83.3259	80.5183	79.7944	78.9097	81.9035	81.9929	81.3673	81.9482	81.9482	81.9482	81.9035	81.8588	81.9482	85.5675	85.4334	85.4334	85.7462	85.7015	88.0697	81.2779	99.6872	99.5532	99.7319	99.7766	99.4191	100	99.5979	99.5979	98.8382	99.7319	99.1063	88.025	88.025	88.2038
34	Cache Valley W728-67	83.3259	82.6553	83.1918	82.9236	82.9683	83.1918	82.9236	82.9236	82.9236	82.9683	82.9683	83.013	83.013	83.013	83.3259	80.6077	79.8838	78.9544	81.9482	82.0375	81.412	81.9929	81.9929	81.9929	81.9482	81.9035	81.9929	85.6568	85.5228	85.5228	85.8356	85.7909	88.2931	81.412	99.7319	99.5085	99.6872	99.7319	99.2851	99.5979	100	99.5532	98.8829	99.6872	99.151	88.1144	88.1144	88.2931
35	Cache Valley WI-03BS7669	83.3259	82.6553	83.1918	82.8789	82.9236	83.1471	82.8789	82.9683	82.9236	82.9236	82.9236	82.9683	82.9683	82.9683	83.4153	80.5183	79.8391	78.9991	81.9929	82.0822	81.4567	82.0375	82.0375	82.0375	81.9929	81.9482	82.0375	85.7462	85.5228	85.6122	85.9249	85.8803	88.2038	81.412	99.6425	99.5979	99.6872	99.7319	99.3744	99.5979	99.5532	100	98.7936	99.6872	99.151	87.9803	87.9803	88.1591
43	Maguari CoAr 3363	83.4153	82.6553	83.1918	82.9683	83.013	83.1471	82.9683	82.8789	82.9236	83.013	82.9236	82.9683	83.0577	83.0577	83.5494	80.2055	79.8391	78.9991	81.9482	82.0375	81.412	81.9929	81.9929	81.9929	81.9482	81.9035	81.9929	85.8356	85.7015	85.7462	86.0143	85.9696	88.0697	81.4567	98.9723	98.7489	98.9276	98.9723	98.5702	98.8382	98.8829	98.7936	100	98.9276	99.1063	88.0697	88.0697	88.2484
54	Playas 75V5938	83.46	82.7447	83.2812	83.013	83.0577	83.2365	83.013	83.013	83.013	83.0577	83.0577	83.1024	83.1024	83.1024	83.46	80.6077	79.8838	79.0885	82.0375	82.1269	81.5013	82.0822	82.0822	82.0822	82.0375	81.9929	82.0822	85.7462	85.6122	85.6122	85.9249	85.8803	88.2484	81.412	99.7766	99.6425	99.8213	99.866	99.4638	99.7319	99.6872	99.6872	98.9276	100	99.1957	88.1591	88.1591	88.3378
60	Tlacotalpan 61D240	83.2812	82.6106	83.1471	82.9236	82.9683	83.1024	82.9236	82.8789	82.8789	82.9683	82.9683	83.013	83.013	83.013	83.5494	80.3843	79.7944	78.9991	81.9482	82.0375	81.412	81.9929	81.9929	81.9929	81.9482	81.9035	81.9929	85.8356	85.7015	85.7015	86.0143	85.9696	88.4718	81.412	99.2404	99.017	99.1957	99.2404	98.8382	99.1063	99.151	99.151	99.1063	99.1957	100	88.1591	88.1591	88.3378
21	Bunyamwera SFAbCrEq238	83.0577	82.8789	83.1024	82.6106	82.7	83.2812	82.6106	82.9683	83.2365	82.6553	82.6106	82.7	82.7	82.7	83.3706	80.9651	78.8109	79.3119	81.9482	81.9929	81.3226	81.8588	81.8588	82.0375	81.9035	81.7248	81.9929	86.2824	86.0143	86.2824	86.4611	86.4164	90.3932	81.5013	88.1144	88.025	88.1591	88.1144	88.0697	88.025	88.1144	87.9803	88.0697	88.1591	88.1591	100	100	99.6425
42	Maguari CbaAr 426	83.0577	82.8789	83.1024	82.6106	82.7	83.2812	82.6106	82.9683	83.2365	82.6553	82.6106	82.7	82.7	82.7	83.3706	80.9651	78.8109	79.3119	81.9482	81.9929	81.3226	81.8588	81.8588	82.0375	81.9035	81.7248	81.9929	86.2824	86.0143	86.2824	86.4611	86.4164	90.3932	81.5013	88.1144	88.025	88.1591	88.1144	88.0697	88.025	88.1144	87.9803	88.0697	88.1591	88.1591	100	100	99.6425
40	Maguari AG83-1746	83.2812	83.013	83.2365	82.8342	82.9236	83.4153	82.8342	83.1024	83.3706	82.8789	82.8342	82.9236	82.9236	82.9236	83.5941	80.9651	78.9003	79.4459	81.9482	81.9929	81.3226	81.8588	81.8588	82.0375	81.9035	81.8141	82.0822	86.3718	86.1037	86.3718	86.5505	86.5058	90.5719	81.6354	88.2931	88.2038	88.3378	88.2931	88.2484	88.2038	88.2931	88.1591	88.2484	88.3378	88.3378	99.6425	99.6425	100
36	Fort Sherman 86MSP18	83.1024	82.9683	83.1918	82.7447	82.8342	83.3706	82.7447	83.0577	83.3259	82.7895	82.7447	82.8342	82.8342	82.8342	83.4153	80.8758	78.7662	79.4013	81.9035	81.9482	81.2779	81.8141	81.8141	81.9929	81.8588	81.8141	82.0375	86.2377	85.9696	86.2824	86.2824	86.3271	90.4379	81.5907	87.8463	87.8016	87.891	87.8463	87.8463	87.7569	87.8463	87.7569	87.891	87.891	87.891	99.017	99.017	98.9276
37	Fort Sherman Barreiras	83.3259	83.2365	83.46	82.9683	83.0577	83.6388	82.9683	83.3259	83.5941	83.013	82.9683	83.0577	83.0577	83.0577	83.7282	81.0545	78.945	79.58	82.0375	82.0822	81.412	81.9482	81.9482	82.1269	81.9929	81.9035	82.1716	86.3718	86.1037	86.3718	86.5505	86.5058	90.5719	81.7694	88.3378	88.2484	88.3825	88.3378	88.2931	88.2484	88.3378	88.2038	88.2931	88.3825	88.3825	99.5085	99.5085	99.6872
38	Ilesha	80.6437	80.8225	81.2249	81.046	80.9566	81.4484	80.9119	80.9566	81.0907	81.1802	81.0013	81.1354	81.0907	81.1354	80.9566	81.9035	82.253	83.244	91.6443	91.7784	91.4209	91.7784	91.7784	91.8231	91.7784	91.8677	91.7784	80.2055	79.9374	79.9821	80.0268	80.0715	81.412	88.9634	80.9651	80.9205	81.0098	81.0098	81.1439	80.8758	80.9651	80.9205	81.0545	81.0098	80.9651	81.1886	81.1886	81.2779
41	Maguari BeAr 7272	82.8789	82.9236	83.5494	83.1024	83.1918	83.46	83.1918	83.2812	83.2365	83.1918	83.0577	83.1918	83.2365	83.2365	83.5941	81.1886	79.6156	79.5353	82.2163	82.2609	81.4567	82.1716	82.1716	82.2609	82.1716	82.2163	82.395	86.908	86.5952	86.7739	86.8186	86.8633	91.9124	81.9482	88.8293	88.6506	88.7399	88.7399	88.7846	88.6506	88.7399	88.6953	88.7846	88.7399	88.9187	90.2592	90.2592	90.4826
44	Maguari OBS 6657	83.013	83.1024	83.6835	83.2365	83.3259	83.5941	83.3259	83.4153	83.4153	83.3259	83.1918	83.3259	83.3706	83.3706	83.5941	81.0545	79.705	79.58	82.1716	82.1716	81.3226	82.1269	82.1269	82.2163	82.1269	82.1716	82.3503	86.8633	86.5952	86.7292	86.8186	86.8633	91.7337	82.0375	88.9634	88.7846	88.874	88.874	88.9187	88.7846	88.874	88.8293	88.874	88.874	89.008	90.4379	90.4379	90.6613
53	Playas 75V5758	82.6553	82.8342	83.3706	82.8789	82.9683	83.3706	82.9683	83.1918	83.1471	82.9683	82.8342	82.9683	83.013	83.013	83.5941	81.0545	79.6603	79.4459	82.0822	82.0822	81.2332	82.0375	82.0375	82.1269	82.0375	82.0822	82.2609	86.8633	86.5952	86.7739	86.8186	86.8633	91.5996	82.2163	88.6506	88.4718	88.5612	88.5612	88.6059	88.4718	88.5612	88.5165	88.6059	88.5612	88.7399	90.0804	90.0804	90.3038
55	Potosi 89-3380	82.6553	82.1636	82.6553	82.2977	82.3871	82.7447	82.2977	82.3424	82.5212	82.3424	82.2977	82.2977	82.3871	82.3871	83.2365	80.3843	79.5709	79.0438	81.5907	81.8141	80.9651	81.7248	81.7248	81.7694	81.7248	81.5907	81.6801	85.076	84.9866	85.1206	85.1653	85.1206	88.3825	80.8758	93.521	93.2976	93.4763	93.521	93.387	93.4763	93.6997	93.387	93.1189	93.521	93.387	88.025	88.025	88.1144
56	Potosi IL94-1899	82.6106	82.1189	82.6106	82.1636	82.253	82.7	82.1636	82.2977	82.4765	82.2083	82.1636	82.1636	82.253	82.253	83.1024	80.429	79.4814	79.0885	81.6354	81.8588	81.0098	81.7694	81.7694	81.8141	81.7694	81.6354	81.7248	84.9419	84.8525	84.9866	85.0313	84.9866	88.3825	80.9205	93.521	93.3423	93.521	93.521	93.4316	93.4763	93.6997	93.387	93.1189	93.521	93.387	88.1144	88.1144	88.2038
57	Tensaw A9-171B	83.0577	82.6106	82.8789	83.013	83.1024	82.9683	83.013	82.7	82.9683	83.0577	83.013	83.013	83.1024	83.1024	83.4153	80.2502	78.6321	79.1332	81.3673	81.3226	80.7417	81.3673	81.3673	81.3226	81.2332	81.2332	81.3226	86.5058	86.2377	86.5952	86.4164	86.4164	89.9464	81.7248	87.8463	87.5782	87.7122	87.7569	87.7569	87.6676	87.8463	87.7122	87.8463	87.8463	87.9357	90.6166	90.6166	90.7507
58	Tensaw TSV-FE3-66FB	83.1024	82.6106	82.8789	83.013	83.1024	82.9683	83.013	82.7	82.9683	83.0577	83.013	83.013	83.1024	83.1024	83.4153	80.2502	78.498	78.9991	81.3673	81.3226	80.7417	81.3673	81.3673	81.2779	81.2332	81.2332	81.2779	86.4611	86.193	86.5505	86.3718	86.3718	89.9911	81.7694	87.8016	87.5782	87.6676	87.7122	87.7122	87.6229	87.8016	87.6676	87.8016	87.8016	87.891	90.6166	90.6166	90.7507
59	Tensaw TSV-FL06	82.9683	82.5659	82.8342	82.9683	83.0577	82.9236	82.9683	82.6553	82.9236	83.013	82.9683	82.9683	83.0577	83.0577	83.2812	80.1609	78.4086	78.8651	81.2779	81.2332	80.6524	81.2779	81.2779	81.1886	81.1439	81.1439	81.1886	86.3718	86.1037	86.4611	86.2824	86.2824	89.9464	81.6801	87.6676	87.4441	87.5335	87.5782	87.5335	87.4888	87.6676	87.5335	87.7122	87.6676	87.7569	90.5719	90.5719	90.706
39	Kairi BeAr8226	66.8753	67.0094	67.1882	67.0541	67.0094	67.367	67.0541	67.0094	67.1435	67.0094	67.0988	67.0094	67.0541	67.0541	66.5624	66.8007	65.9365	67.3369	66.4879	66.5773	66.1752	66.4433	66.4433	66.5326	66.4879	66.622	66.7113	65.7283	65.639	65.7283	65.8624	65.8624	66.2198	66.7113	66.0858	66.0858	66.1305	66.2198	66.1305	66.1305	66.1752	66.0411	66.0858	66.1752	66.0858	66.2645	66.2645	66.2645
[truncated: 12 more columns]
